# Supplementary material for: CircPTK2 Suppresses the Progression of Gastric Cancer by Targeting the MiR-196a-3p/AATK Axis
Source: Front Oncol. 2021 Sep 15;11:706415. doi: 10.3389/fonc.2021.706415 (PMC8479173; doi:10.3389/fonc.2021.706415)
Supplement: Supplementary file 2 [file DataSheet_1.zip]

Archive with 6 entries (4 files):
- Fig 2/.DS_Store
- Fig 2/Figure 2F/
- Fig 2/Figure 2F/.DS_Store
- Fig 2/Figure 2F/circPTK2--AGS.tif
- Fig 2/Figure 2F/circPTK2--MKN45.tif
- Fig 2/
