# Supplementary material for: CircPTK2 Suppresses the Progression of Gastric Cancer by Targeting the MiR-196a-3p/AATK Axis
Source: Front Oncol. 2021 Sep 15;11:706415. doi: 10.3389/fonc.2021.706415 (PMC8479173; doi:10.3389/fonc.2021.706415)
Supplement: Supplementary file 3 [file DataSheet_2.zip]

Archive with 42 entries (33 files):
- Fig 3/
- Fig 3/.DS_Store
- Fig 3/Figure 3C colony formation/
- Fig 3/Figure 3C colony formation/.DS_Store
- Fig 3/Figure 3C colony formation/OE NC-AGS.jpg
- Fig 3/Figure 3C colony formation/OE NC-MKN45.jpg
- Fig 3/Figure 3C colony formation/circPTK2 OE-AGS.jpg
- Fig 3/Figure 3C colony formation/circPTK2 OE-MKN45.jpg
- Fig 3/Figure 3C colony formation/circPTK2 shRNA2-AGS.jpg
- Fig 3/Figure 3C colony formation/circPTK2 shRNA2-MKN45.jpg
- Fig 3/Figure 3C colony formation/shRNA NC-AGS.jpg
- Fig 3/Figure 3C colony formation/shRNA NC-MKN45.jpg
- Fig 3/Figure 3D and 3E transwell/
- Fig 3/Figure 3D and 3E transwell/.DS_Store
- Fig 3/Figure 3D and 3E transwell/invasion/
- Fig 3/Figure 3D and 3E transwell/invasion/.DS_Store
- Fig 3/Figure 3D and 3E transwell/invasion/Figure 3E AGS/
- Fig 3/Figure 3D and 3E transwell/invasion/Figure 3E AGS/.DS_Store
- Fig 3/Figure 3D and 3E transwell/invasion/Figure 3E AGS/OE NC.gif
- Fig 3/Figure 3D and 3E transwell/invasion/Figure 3E AGS/circPTK2 OE.gif
- Fig 3/Figure 3D and 3E transwell/invasion/Figure 3E AGS/circPTK2 shRNA2.gif
- Fig 3/Figure 3D and 3E transwell/invasion/Figure 3E AGS/shRNA NC.gif
- Fig 3/Figure 3D and 3E transwell/invasion/Figure 3E MKN45/
- Fig 3/Figure 3D and 3E transwell/invasion/Figure 3E MKN45/ circPTK2 OE.gif
- Fig 3/Figure 3D and 3E transwell/invasion/Figure 3E MKN45/.DS_Store
- Fig 3/Figure 3D and 3E transwell/invasion/Figure 3E MKN45/OE NC.gif
- Fig 3/Figure 3D and 3E transwell/invasion/Figure 3E MKN45/circPTK2 shRNA2.gif
- Fig 3/Figure 3D and 3E transwell/invasion/Figure 3E MKN45/shRNA NC.gif
- Fig 3/Figure 3D and 3E transwell/migration/
- Fig 3/Figure 3D and 3E transwell/migration/.DS_Store
- Fig 3/Figure 3D and 3E transwell/migration/Figure 3D AGS/
- Fig 3/Figure 3D and 3E transwell/migration/Figure 3D AGS/.DS_Store
- Fig 3/Figure 3D and 3E transwell/migration/Figure 3D AGS/OE NC.jpg
- Fig 3/Figure 3D and 3E transwell/migration/Figure 3D AGS/circPTK2 OE.jpg
- Fig 3/Figure 3D and 3E transwell/migration/Figure 3D AGS/circPTK2 shRNA2.jpg
- Fig 3/Figure 3D and 3E transwell/migration/Figure 3D AGS/shRNA NC.jpg
- Fig 3/Figure 3D and 3E transwell/migration/Figure 3D MKN45/
- Fig 3/Figure 3D and 3E transwell/migration/Figure 3D MKN45/.DS_Store
- Fig 3/Figure 3D and 3E transwell/migration/Figure 3D MKN45/OE NC.jpg
- Fig 3/Figure 3D and 3E transwell/migration/Figure 3D MKN45/circPTK2 OE.jpg
- Fig 3/Figure 3D and 3E transwell/migration/Figure 3D MKN45/circPTK2 shRNA2.jpg
- Fig 3/Figure 3D and 3E transwell/migration/Figure 3D MKN45/shRNA NC.jpg
