# Supplementary material for: CircPTK2 Suppresses the Progression of Gastric Cancer by Targeting the MiR-196a-3p/AATK Axis
Source: Front Oncol. 2021 Sep 15;11:706415. doi: 10.3389/fonc.2021.706415 (PMC8479173; doi:10.3389/fonc.2021.706415)
Supplement: Supplementary file 4 [file DataSheet_3.zip]

Archive with 6 entries (5 files):
- Fig 4/.DS_Store
- Fig 4/AGS.tif
- Fig 4/Figure 4A AGS.tif
- Fig 4/Figure 4A MKN45.tif
- Fig 4/MKN45.tif
- Fig 4/
