# Supplementary material for: CircPTK2 Suppresses the Progression of Gastric Cancer by Targeting the MiR-196a-3p/AATK Axis
Source: Front Oncol. 2021 Sep 15;11:706415. doi: 10.3389/fonc.2021.706415 (PMC8479173; doi:10.3389/fonc.2021.706415)
Supplement: Supplementary file 5 [file DataSheet_4.zip]

Archive with 12 entries (9 files):
- Fig 6/
- Fig 6/.DS_Store
- Fig 6/Figure 6D-WB/
- Fig 6/Figure 6D-WB/.DS_Store
- Fig 6/Figure 6D-WB/AAKT-AGS.tif
- Fig 6/Figure 6D-WB/AAKT-MKN45.tif
- Fig 6/Figure 6D-WB/GAPDH-AGS.tif
- Fig 6/Figure 6D-WB/GAPDH-MKN45.tif
- Fig 6/Figure 6J IHC/
- Fig 6/Figure 6J IHC/.DS_Store
- Fig 6/Figure 6J IHC/circPTK2 normal.jpg
- Fig 6/Figure 6J IHC/circPTK2 tumor.jpg
