# Supplementary material for: CircPTK2 Suppresses the Progression of Gastric Cancer by Targeting the MiR-196a-3p/AATK Axis
Source: Front Oncol. 2021 Sep 15;11:706415. doi: 10.3389/fonc.2021.706415 (PMC8479173; doi:10.3389/fonc.2021.706415)
Supplement: Supplementary file 7 [file DataSheet_6.zip]

Archive with 38 entries (31 files):
- Figure 7D, 7E transwell/
- Figure 7D, 7E transwell/.DS_Store
- Figure 7D, 7E transwell/Figure 7D migration/
- Figure 7D, 7E transwell/Figure 7D migration/.DS_Store
- Figure 7D, 7E transwell/Figure 7D migration/AGS/
- Figure 7D, 7E transwell/Figure 7D migration/AGS/.DS_Store
- Figure 7D, 7E transwell/Figure 7D migration/AGS/circPTK2+AATK shRNA.gif
- Figure 7D, 7E transwell/Figure 7D migration/AGS/circPTK2+miR-196a-3p.gif
- Figure 7D, 7E transwell/Figure 7D migration/AGS/circPTK2+mimics NC.gif
- Figure 7D, 7E transwell/Figure 7D migration/AGS/circPTK2+shRNA NC.gif
- Figure 7D, 7E transwell/Figure 7D migration/AGS/circPTK2.gif
- Figure 7D, 7E transwell/Figure 7D migration/AGS/control.gif
- Figure 7D, 7E transwell/Figure 7D migration/MKN45/
- Figure 7D, 7E transwell/Figure 7D migration/MKN45/.DS_Store
- Figure 7D, 7E transwell/Figure 7D migration/MKN45/circPTK2+AATK shRNA.gif
- Figure 7D, 7E transwell/Figure 7D migration/MKN45/circPTK2+miR-196a-3p.gif
- Figure 7D, 7E transwell/Figure 7D migration/MKN45/circPTK2+mimics NC.gif
- Figure 7D, 7E transwell/Figure 7D migration/MKN45/circPTK2+shRNA NC.gif
- Figure 7D, 7E transwell/Figure 7D migration/MKN45/circPTK2.gif
- Figure 7D, 7E transwell/Figure 7D migration/MKN45/control.gif
- Figure 7D, 7E transwell/Figure 7E invasion/
- Figure 7D, 7E transwell/Figure 7E invasion/.DS_Store
- Figure 7D, 7E transwell/Figure 7E invasion/AGS/
- Figure 7D, 7E transwell/Figure 7E invasion/AGS/.DS_Store
- Figure 7D, 7E transwell/Figure 7E invasion/AGS/circPTK2+AATK shRNA.gif
- Figure 7D, 7E transwell/Figure 7E invasion/AGS/circPTK2+miR-196a-3p.gif
- Figure 7D, 7E transwell/Figure 7E invasion/AGS/circPTK2+mimics NC.gif
- Figure 7D, 7E transwell/Figure 7E invasion/AGS/circPTK2+shRNA NC.gif
- Figure 7D, 7E transwell/Figure 7E invasion/AGS/circPTK2.gif
- Figure 7D, 7E transwell/Figure 7E invasion/AGS/control.gif
- Figure 7D, 7E transwell/Figure 7E invasion/MKN45/
- Figure 7D, 7E transwell/Figure 7E invasion/MKN45/.DS_Store
- Figure 7D, 7E transwell/Figure 7E invasion/MKN45/circPTK2+AATK shRNA.gif
- Figure 7D, 7E transwell/Figure 7E invasion/MKN45/circPTK2+miR-196a-3p.gif
- Figure 7D, 7E transwell/Figure 7E invasion/MKN45/circPTK2+mimics NC.gif
- Figure 7D, 7E transwell/Figure 7E invasion/MKN45/circPTK2+shRNA NC.gif
- Figure 7D, 7E transwell/Figure 7E invasion/MKN45/circPTK2.gif
- Figure 7D, 7E transwell/Figure 7E invasion/MKN45/control.gif
