# Supplementary material for: CircPTK2 Suppresses the Progression of Gastric Cancer by Targeting the MiR-196a-3p/AATK Axis
Source: Front Oncol. 2021 Sep 15;11:706415. doi: 10.3389/fonc.2021.706415 (PMC8479173; doi:10.3389/fonc.2021.706415)
Supplement: Supplementary file 8 [file DataSheet_7.zip]

Archive with 18 entries (15 files):
- Figure 7F flow cytometry/
- Figure 7F flow cytometry/.DS_Store
- Figure 7F flow cytometry/AGS/
- Figure 7F flow cytometry/AGS/.DS_Store
- Figure 7F flow cytometry/AGS/circPTK2+AATK shRNA.jpg
- Figure 7F flow cytometry/AGS/circPTK2+miR-196a-3p.jpg
- Figure 7F flow cytometry/AGS/circPTK2+mimics NC.jpg
- Figure 7F flow cytometry/AGS/circPTK2+shRNA NC.jpg
- Figure 7F flow cytometry/AGS/circPTK2.jpg
- Figure 7F flow cytometry/AGS/control.jpg
- Figure 7F flow cytometry/MKN45/
- Figure 7F flow cytometry/MKN45/.DS_Store
- Figure 7F flow cytometry/MKN45/circPTK2+AATK shRNA.jpg
- Figure 7F flow cytometry/MKN45/circPTK2+miR-196a-3p.jpg
- Figure 7F flow cytometry/MKN45/circPTK2+mimics NC.jpg
- Figure 7F flow cytometry/MKN45/circPTK2+shRNA NC.jpg
- Figure 7F flow cytometry/MKN45/circPTK2.jpg
- Figure 7F flow cytometry/MKN45/control.jpg
