# Supplementary material for: CircPTK2 Suppresses the Progression of Gastric Cancer by Targeting the MiR-196a-3p/AATK Axis
Source: Front Oncol. 2021 Sep 15;11:706415. doi: 10.3389/fonc.2021.706415 (PMC8479173; doi:10.3389/fonc.2021.706415)
Supplement: Supplementary file 9 [file DataSheet_8.zip]

Archive with 10 entries (9 files):
- Figure 8B/
- Figure 8B/.DS_Store
- Figure 8B/IP AATK-left.tif
- Figure 8B/IP AATK-right.tif
- Figure 8B/IP STK39-left.tif
- Figure 8B/IP STK39-right.tif
- Figure 8B/Input AATK-left.tif
- Figure 8B/Input GAPDH-left.tif
- Figure 8B/Input GAPDH-right.tif
- Figure 8B/Input STK39-right.tif
