# Supplementary material for: CircPTK2 Suppresses the Progression of Gastric Cancer by Targeting the MiR-196a-3p/AATK Axis
Source: Front Oncol. 2021 Sep 15;11:706415. doi: 10.3389/fonc.2021.706415 (PMC8479173; doi:10.3389/fonc.2021.706415)
Supplement: Supplementary file 10 [file DataSheet_9.zip]

Archive with 6 entries (5 files):
- Figure 8C/.DS_Store
- Figure 8C/STK39-left.tif
- Figure 8C/STK39-right.tif
- Figure 8C/p-STK39-left.tif
- Figure 8C/p-STK39-right.tif
- Figure 8C/
