# Supplementary material for: CircPTK2 Suppresses the Progression of Gastric Cancer by Targeting the MiR-196a-3p/AATK Axis
Source: Front Oncol. 2021 Sep 15;11:706415. doi: 10.3389/fonc.2021.706415 (PMC8479173; doi:10.3389/fonc.2021.706415)
Supplement: Supplementary file 11 [file DataSheet_10.zip]

Archive with 14 entries (13 files):
- Figure 8D/
- Figure 8D/.DS_Store
- Figure 8D/Bax-AGS.tif
- Figure 8D/Bax-MKN45.tif
- Figure 8D/Bcl-2-AGS.tif
- Figure 8D/Bcl-2-MKN45.tif
- Figure 8D/Cleaved caspase3-MKN45.tif
- Figure 8D/GAPDH-AGS.tif
- Figure 8D/GAPDH-MKN45.tif
- Figure 8D/cleaved caspase3-AGS.tif
- Figure 8D/p-p38-AGS.tif
- Figure 8D/p-p38-MKN45.tif
- Figure 8D/p38-AGS.tif
- Figure 8D/p38-MKN45.tif
